# Supplementary material for: Assessment of the antileishmanial activity of diallyl sulfide combined with meglumine antimoniate on Leishmania major: Molecular docking, in vitro, and animal model
Source: PLoS One. 2024 Aug 30;19(8):e0307537. doi: 10.1371/journal.pone.0307537 (PMC11364230; doi:10.1371/journal.pone.0307537)
Supplement: S1 Dataset — (XLSX) [file pone.0307537.s002.xlsx]

## Sheet: Promastigote Mortality
Table Analyzed	Promastigote Mortality
Two-way ANOVA	Ordinary
Alpha	0.05
Source of Variation	% of total variation	P value	P value summary	Significant?
Interaction	12.54	<0.0001	****	Yes
Row Factor	35.21	<0.0001	****	Yes
Column Factor	51.61	<0.0001	****	Yes
ANOVA table	SS	DF	MS	F (DFn, DFd)	P value
Interaction	1598	12	133.2	F (12, 40) = 65.60	P<0.0001
Row Factor	4487	4	1122	F (4, 40) = 552.4	P<0.0001
Column Factor	6578	3	2193	F (3, 40) = 1080	P<0.0001
Residual	81.22	40	2.031
Data summary
Number of columns (Column Factor)	4
Number of rows (Row Factor)	5
Number of values	60
Within each row, compare columns (simple effects within rows)
Number of families	5
Number of comparisons per family	3
Alpha	0.05
Dunnett's multiple comparisons test	Mean Diff.	95.00% CI of diff.	Below threshold?	Summary	Adjusted P Value
12.5
Untreated control vs. Diallyl sulfide	-6	-8.841 to -3.159	Yes	****	<0.0001
Untreated control vs. Meglumine Antimoniate	-8.57	-11.41 to -5.729	Yes	****	<0.0001
Untreated control vs. Combination	-13.16	-16.00 to -10.32	Yes	****	<0.0001
25
Untreated control vs. Diallyl sulfide	-6.1	-8.941 to -3.259	Yes	****	<0.0001
Untreated control vs. Meglumine Antimoniate	-9.24	-12.08 to -6.399	Yes	****	<0.0001
Untreated control vs. Combination	-14.18	-17.02 to -11.34	Yes	****	<0.0001
50
Untreated control vs. Diallyl sulfide	-17.82	-20.66 to -14.98	Yes	****	<0.0001
Untreated control vs. Meglumine Antimoniate	-19.76	-22.60 to -16.92	Yes	****	<0.0001
Untreated control vs. Combination	-33.1	-35.94 to -30.26	Yes	****	<0.0001
100
Untreated control vs. Diallyl sulfide	-26.99	-29.83 to -24.15	Yes	****	<0.0001
Untreated control vs. Meglumine Antimoniate	-32.75	-35.59 to -29.91	Yes	****	<0.0001
Untreated control vs. Combination	-38.04	-40.88 to -35.20	Yes	****	<0.0001
200
Untreated control vs. Diallyl sulfide	-32.43	-35.27 to -29.59	Yes	****	<0.0001
Untreated control vs. Meglumine Antimoniate	-36.77	-39.61 to -33.93	Yes	****	<0.0001
Untreated control vs. Combination	-43.37	-46.21 to -40.53	Yes	****	<0.0001
Test details	Mean 1	Mean 2	Mean Diff.	SE of diff.	N1	N2	q	DF
12.5
Untreated control vs. Diallyl sulfide	0	6	-6	1.164	3	3	5.157	40
Untreated control vs. Meglumine Antimoniate	0	8.57	-8.57	1.164	3	3	7.366	40
Untreated control vs. Combination	0	13.16	-13.16	1.164	3	3	11.31	40
25
Untreated control vs. Diallyl sulfide	0	6.1	-6.1	1.164	3	3	5.243	40
Untreated control vs. Meglumine Antimoniate	0	9.24	-9.24	1.164	3	3	7.942	40
Untreated control vs. Combination	0	14.18	-14.18	1.164	3	3	12.19	40
50
Untreated control vs. Diallyl sulfide	0	17.82	-17.82	1.164	3	3	15.32	40
Untreated control vs. Meglumine Antimoniate	0	19.76	-19.76	1.164	3	3	16.98	40
Untreated control vs. Combination	0	33.1	-33.1	1.164	3	3	28.45	40
100
Untreated control vs. Diallyl sulfide	0	26.99	-26.99	1.164	3	3	23.2	40
Untreated control vs. Meglumine Antimoniate	0	32.75	-32.75	1.164	3	3	28.15	40
Untreated control vs. Combination	0	38.04	-38.04	1.164	3	3	32.69	40
200
Untreated control vs. Diallyl sulfide	0	32.43	-32.43	1.164	3	3	27.87	40
Untreated control vs. Meglumine Antimoniate	0	36.77	-36.77	1.164	3	3	31.6	40
Untreated control vs. Combination	0	43.37	-43.37	1.164	3	3	37.28	40

## Sheet: SODB1
Table Analyzed	Gene Experssion of SODB1
Data sets analyzed	A-F
ANOVA summary
F	124.5
P value	<0.0001
P value summary	****
Significant diff. among means (P < 0.05)?	Yes
R squared	0.9811
Brown-Forsythe test
F (DFn, DFd)	0.5431 (5, 12)
P value	0.7407
P value summary	ns
Are SDs significantly different (P < 0.05)?	No
Bartlett's test
Bartlett's statistic (corrected)
P value
P value summary
Are SDs significantly different (P < 0.05)?
ANOVA table	SS	DF	MS	F (DFn, DFd)	P value
Treatment (between columns)	0.6329	5	0.1266	F (5, 12) = 124.5	P<0.0001
Residual (within columns)	0.0122	12	0.001017
Total	0.6451	17
Data summary
Number of treatments (columns)	6
Number of values (total)	18
Number of families	1
Number of comparisons per family	5
Alpha	0.05
Dunnett's multiple comparisons test	Mean Diff.	95.00% CI of diff.	Below threshold?	Summary	Adjusted P Value	A-?
UC vs. DAS (Oral)	0.1	-0.005533 to 0.1455	No	*	0.0424	B	DAS (Oral)
UC vs. DAS (Topical)	0.15	0.07447 to 0.2255	Yes	***	0.0004	C	DAS (Topical)
UC vs. MAT	0.3	0.2245 to 0.3755	Yes	****	<0.0001	D	MAT
UC vs. DAS (Oral) + MAT	0.44	0.3645 to 0.5155	Yes	****	<0.0001	E	DAS (Oral) + MAT
UC vs. DAS (Topical) + MAT	0.51	0.4345 to 0.5855	Yes	****	<0.0001	F	DAS (Topical) + MAT
Test details	Mean 1	Mean 2	Mean Diff.	SE of diff.	n1	n2	q	DF
UC vs. DAS (Oral)	1	0.93	0.1	0.02603	3	3	2.689	12
UC vs. DAS (Topical)	1	0.85	0.15	0.02603	3	3	5.762	12
UC vs. MAT	1	0.7	0.3	0.02603	3	3	11.52	12
UC vs. DAS (Oral) + MAT	1	0.56	0.44	0.02603	3	3	16.9	12
UC vs. DAS (Topical) + MAT	1	0.49	0.51	0.02603	3	3	19.59	12

## Sheet: IFN-gamma
Table Analyzed	IFN-γ
Data sets analyzed	A-G
ANOVA summary
F	9.457
P value	0.0003
P value summary	***
Significant diff. among means (P < 0.05)?	Yes
R squared	0.8021
Brown-Forsythe test
F (DFn, DFd)	0.6897 (6, 14)
P value	0.6617
P value summary	ns
Are SDs significantly different (P < 0.05)?	No
Bartlett's test
Bartlett's statistic (corrected)
P value
P value summary
Are SDs significantly different (P < 0.05)?
ANOVA table	SS	DF	MS	F (DFn, DFd)	P value
Treatment (between columns)	244.7	6	40.79	F (6, 14) = 9.457	P=0.0003
Residual (within columns)	60.38	14	4.313
Total	305.1	20
Data summary
Number of treatments (columns)	7
Number of values (total)	21
Number of families	1
Number of comparisons per family	6
Alpha	0.05
Šídák's multiple comparisons test	Mean Diff.	95.00% CI of diff.	Below threshold?	Summary	Adjusted P Value	A-?
UC vs. DAS 50	-2.8	-7.985 to 2.385	Yes	**	0.0485	B	DAS 50
UC vs. DAS 100	-4.6	-9.785 to 0.5854	Yes	**	0.0468	C	DAS 100
UC vs. MAT 50	-6.4	-11.59 to -1.215	Yes	**	0.0122	D	MAT 50
UC vs. MAT 100	-7.6	-12.79 to -2.415	Yes	**	0.0031	E	MAT 100
UC vs. DAS+MAT 50	-9.1	-14.29 to -3.915	Yes	***	0.0006	F	DAS+MAT 50
UC vs. DAS+MAT 100	-10.6	-15.79 to -5.415	Yes	***	0.0001	G	DAS+MAT 100
Test details	Mean 1	Mean 2	Mean Diff.	SE of diff.	n1	n2	t	DF
UC vs. DAS 50	30.4	33.2	-2.8	1.696	3	3	1.651	14
UC vs. DAS 100	30.4	35	-4.6	1.696	3	3	2.713	14
UC vs. MAT 50	30.4	36.8	-6.4	1.696	3	3	3.774	14
UC vs. MAT 100	30.4	38	-7.6	1.696	3	3	4.482	14
UC vs. DAS+MAT 50	30.4	39.5	-9.1	1.696	3	3	5.367	14
UC vs. DAS+MAT 100	30.4	41	-10.6	1.696	3	3	6.251	14

## Sheet: IL-12
Table Analyzed	IL-12
Data sets analyzed	A-G
ANOVA summary
F	22.74
P value	<0.0001
P value summary	****
Significant diff. among means (P < 0.05)?	Yes
R squared	0.9069
Brown-Forsythe test
F (DFn, DFd)	0.6941 (6, 14)
P value	0.6586
P value summary	ns
Are SDs significantly different (P < 0.05)?	No
Bartlett's test
Bartlett's statistic (corrected)
P value
P value summary
Are SDs significantly different (P < 0.05)?
ANOVA table	SS	DF	MS	F (DFn, DFd)	P value
Treatment (between columns)	301.4	6	50.23	F (6, 14) = 22.74	P<0.0001
Residual (within columns)	30.92	14	2.209
Total	332.3	20
Data summary
Number of treatments (columns)	7
Number of values (total)	21
Number of families	1
Number of comparisons per family	6
Alpha	0.05
Dunnett's multiple comparisons test	Mean Diff.	95.00% CI of diff.	Below threshold?	Summary	Adjusted P Value	A-?
UC vs. DAS 50	-2	-5.534 to 1.534	Yes	**	0.04093	B	DAS 50
UC vs. DAS 100	-5.2	-8.734 to -1.666	Yes	**	0.0037	C	DAS 100
UC vs. MAT 50	-7.3	-10.83 to -3.766	Yes	***	0.0002	D	MAT 50
UC vs. MAT 100	-8.7	-12.23 to -5.166	Yes	****	<0.0001	E	MAT 100
UC vs. DAS+MAT 50	-9	-12.53 to -5.466	Yes	****	<0.0001	F	DAS+MAT 50
UC vs. DAS+MAT 100	-11.5	-15.03 to -7.966	Yes	****	<0.0001	G	DAS+MAT 100
Test details	Mean 1	Mean 2	Mean Diff.	SE of diff.	n1	n2	q	DF
UC vs. DAS 50	28.3	30.3	-2	1.213	3	3	1.648	14
UC vs. DAS 100	28.3	33.5	-5.2	1.213	3	3	4.285	14
UC vs. MAT 50	28.3	35.6	-7.3	1.213	3	3	6.016	14
UC vs. MAT 100	28.3	37	-8.7	1.213	3	3	7.17	14
UC vs. DAS+MAT 50	28.3	37.3	-9	1.213	3	3	7.417	14
UC vs. DAS+MAT 100	28.3	39.8	-11.5	1.213	3	3	9.477	14

## Sheet: IL10
Table Analyzed	IL-10
Data sets analyzed	A-G
ANOVA summary
F	117.2
P value	<0.0001
P value summary	****
Significant diff. among means (P < 0.05)?	Yes
R squared	0.9805
Brown-Forsythe test
F (DFn, DFd)	0.4102 (6, 14)
P value	0.8602
P value summary	ns
Are SDs significantly different (P < 0.05)?	No
Bartlett's test
Bartlett's statistic (corrected)
P value
P value summary
Are SDs significantly different (P < 0.05)?
ANOVA table	SS	DF	MS	F (DFn, DFd)	P value
Treatment (between columns)	552.4	6	92.07	F (6, 14) = 117.2	P<0.0001
Residual (within columns)	11	14	0.7857
Total	563.4	20
Data summary
Number of treatments (columns)	7
Number of values (total)	21
Number of families	1
Number of comparisons per family	6
Alpha	0.05
Dunnett's multiple comparisons test	Mean Diff.	95.00% CI of diff.	Below threshold?	Summary	Adjusted P Value	A-?
UC vs. DAS 50	8	5.892 to 10.11	Yes	****	<0.0001	B	DAS 50
UC vs. DAS 100	11.5	9.392 to 13.61	Yes	****	<0.0001	C	DAS 100
UC vs. MAT 50	9.7	7.592 to 11.81	Yes	****	<0.0001	D	MAT 50
UC vs. MAT 100	12.9	10.79 to 15.01	Yes	****	<0.0001	E	MAT 100
UC vs. DAS+MAT 50	13.4	11.29 to 15.51	Yes	****	<0.0001	F	DAS+MAT 50
UC vs. DAS+MAT 100	17.7	15.59 to 19.81	Yes	****	<0.0001	G	DAS+MAT 100
Test details	Mean 1	Mean 2	Mean Diff.	SE of diff.	n1	n2	q	DF
UC vs. DAS 50	28.3	20.3	8	0.7237	3	3	11.05	14
UC vs. DAS 100	28.3	16.8	11.5	0.7237	3	3	15.89	14
UC vs. MAT 50	28.3	18.6	9.7	0.7237	3	3	13.4	14
UC vs. MAT 100	28.3	15.4	12.9	0.7237	3	3	17.82	14
UC vs. DAS+MAT 50	28.3	14.9	13.4	0.7237	3	3	18.51	14
UC vs. DAS+MAT 100	28.3	10.6	17.7	0.7237	3	3	24.46	14

## Sheet: TGF-β
Table Analyzed	TGF-β
Data sets analyzed	A-G
ANOVA summary
F	22.01
P value	<0.0001
P value summary	****
Significant diff. among means (P < 0.05)?	Yes
R squared	0.9041
Brown-Forsythe test
F (DFn, DFd)	0.1038 (6, 14)
P value	0.9947
P value summary	ns
Are SDs significantly different (P < 0.05)?	No
Bartlett's test
Bartlett's statistic (corrected)
P value
P value summary
Are SDs significantly different (P < 0.05)?
ANOVA table	SS	DF	MS	F (DFn, DFd)	P value
Treatment (between columns)	73.95	6	12.32	F (6, 14) = 22.01	P<0.0001
Residual (within columns)	7.84	14	0.56
Total	81.79	20
Data summary
Number of treatments (columns)	7
Number of values (total)	21
Number of families	1
Number of comparisons per family	6
Alpha	0.05
Šídák's multiple comparisons test	Mean Diff.	95.00% CI of diff.	Below threshold?	Summary	Adjusted P Value	A-?
UC vs. DAS 50	1.1	-0.7685 to 2.969	Yes	*	0.04447	B	DAS 50
UC vs. DAS 100	1.9	0.03149 to 3.769	Yes	*	0.0452	C	DAS 100
UC vs. MAT 50	2.7	0.8315 to 4.569	Yes	**	0.0035	D	MAT 50
UC vs. MAT 100	4.3	2.431 to 6.169	Yes	****	<0.0001	E	MAT 100
UC vs. DAS+MAT 50	4.7	2.831 to 6.569	Yes	****	<0.0001	F	DAS+MAT 50
UC vs. DAS+MAT 100	5.5	3.631 to 7.369	Yes	****	<0.0001	G	DAS+MAT 100
Test details	Mean 1	Mean 2	Mean Diff.	SE of diff.	n1	n2	t	DF
UC vs. DAS 50	17.3	16.2	1.1	0.611	3	3	1.8	14
UC vs. DAS 100	17.3	15.4	1.9	0.611	3	3	3.11	14
UC vs. MAT 50	17.3	14.6	2.7	0.611	3	3	4.419	14
UC vs. MAT 100	17.3	13	4.3	0.611	3	3	7.038	14
UC vs. DAS+MAT 50	17.3	12.6	4.7	0.611	3	3	7.692	14
UC vs. DAS+MAT 100	17.3	11.8	5.5	0.611	3	3	9.001	14

## Sheet: SOD
Table Analyzed	SOD in elisa
Data sets analyzed	A-G
ANOVA summary
F	27.95
P value	<0.0001
P value summary	****
Significant diff. among means (P < 0.05)?	Yes
R squared	0.923
Brown-Forsythe test
F (DFn, DFd)	0.2155 (6, 14)
P value	0.9656
P value summary	ns
Are SDs significantly different (P < 0.05)?	No
Bartlett's test
Bartlett's statistic (corrected)
P value
P value summary
Are SDs significantly different (P < 0.05)?
ANOVA table	SS	DF	MS	F (DFn, DFd)	P value
Treatment (between columns)	310.3	6	51.71	F (6, 14) = 27.95	P<0.0001
Residual (within columns)	25.9	14	1.85
Total	336.2	20
Data summary
Number of treatments (columns)	7
Number of values (total)	21
Number of families	1
Number of comparisons per family	6
Alpha	0.05
Dunnett's multiple comparisons test	Mean Diff.	95.00% CI of diff.	Below threshold?	Summary	Adjusted P Value	A-?
UC vs. DAS 50	-5	-8.235 to -1.765	Yes	**	0.0025	B	DAS 50
UC vs. DAS 100	-5.7	-8.935 to -2.465	Yes	***	0.0008	C	DAS 100
UC vs. MAT 50	-5.5	-8.735 to -2.265	Yes	**	0.0011	D	MAT 50
UC vs. MAT 100	-7.4	-10.63 to -4.165	Yes	****	<0.0001	E	MAT 100
UC vs. DAS+MAT 50	-9.5	-12.73 to -6.265	Yes	****	<0.0001	F	DAS+MAT 50
UC vs. DAS+MAT 100	-13.4	-16.63 to -10.17	Yes	****	<0.0001	G	DAS+MAT 100
Test details	Mean 1	Mean 2	Mean Diff.	SE of diff.	n1	n2	q	DF
UC vs. DAS 50	51.8	56.8	-5	1.111	3	3	4.502	14
UC vs. DAS 100	51.8	57.5	-5.7	1.111	3	3	5.133	14
UC vs. MAT 50	51.8	57.3	-5.5	1.111	3	3	4.952	14
UC vs. MAT 100	51.8	59.2	-7.4	1.111	3	3	6.663	14
UC vs. DAS+MAT 50	51.8	61.3	-9.5	1.111	3	3	8.554	14
UC vs. DAS+MAT 100	51.8	65.2	-13.4	1.111	3	3	12.07	14

## Sheet: CAT
Table Analyzed	CAT in elisa
Data sets analyzed	A-G
ANOVA summary
F	19.23
P value	<0.0001
P value summary	****
Significant diff. among means (P < 0.05)?	Yes
R squared	0.8918
Brown-Forsythe test
F (DFn, DFd)	0.2471 (6, 14)
P value	0.9525
P value summary	ns
Are SDs significantly different (P < 0.05)?	No
Bartlett's test
Bartlett's statistic (corrected)
P value
P value summary
Are SDs significantly different (P < 0.05)?
ANOVA table	SS	DF	MS	F (DFn, DFd)	P value
Treatment (between columns)	382.2	6	63.7	F (6, 14) = 19.23	P<0.0001
Residual (within columns)	46.38	14	3.313
Total	428.6	20
Data summary
Number of treatments (columns)	7
Number of values (total)	21
Table Analyzed	CAT in elisa
Data sets analyzed	A-G
ANOVA summary
F	19.23
P value	<0.0001
P value summary	****
Significant diff. among means (P < 0.05)?	Yes
R squared	0.8918
Brown-Forsythe test
F (DFn, DFd)	0.2471 (6, 14)
P value	0.9525
P value summary	ns
Are SDs significantly different (P < 0.05)?	No
Bartlett's test
Bartlett's statistic (corrected)
P value
P value summary
Are SDs significantly different (P < 0.05)?
ANOVA table	SS	DF	MS	F (DFn, DFd)	P value
Treatment (between columns)	382.2	6	63.7	F (6, 14) = 19.23	P<0.0001
Residual (within columns)	46.38	14	3.313
Total	428.6	20
Data summary
Number of treatments (columns)	7
Number of values (total)	21

## Sheet: NO
Table Analyzed	NO
Data sets analyzed	A-G
ANOVA summary
F	8.195
P value	0.0006
P value summary	***
Significant diff. among means (P < 0.05)?	Yes
R squared	0.7784
Brown-Forsythe test
F (DFn, DFd)	0.3766 (6, 14)
P value	0.8819
P value summary	ns
Are SDs significantly different (P < 0.05)?	No
Bartlett's test
Bartlett's statistic (corrected)
P value
P value summary
Are SDs significantly different (P < 0.05)?
ANOVA table	SS	DF	MS	F (DFn, DFd)	P value
Treatment (between columns)	29.43	6	4.905	F (6, 14) = 8.195	P=0.0006
Residual (within columns)	8.379	14	0.5985
Total	37.81	20
Data summary
Number of treatments (columns)	7
Number of values (total)	21
Number of families	1
Number of comparisons per family	6
Alpha	0.05
Dunnett's multiple comparisons test	Mean Diff.	95.00% CI of diff.	Below threshold?	Summary	Adjusted P Value	A-?
UC vs. DAS 50	-1.27	-3.110 to 0.5698	Yes	*	0.02399	B	DAS 50
UC vs. DAS 100	-1.97	-3.810 to -0.1302	Yes	*	0.034	C	DAS 100
UC vs. MAT 50	-1.67	-3.510 to 0.1698	Yes	*	0.0417	D	MAT 50
UC vs. MAT 100	-3.47	-5.310 to -1.630	Yes	***	0.0004	E	MAT 100
UC vs. DAS+MAT 50	-2.97	-4.810 to -1.130	Yes	**	0.0017	F	DAS+MAT 50
UC vs. DAS+MAT 100	-3.47	-5.310 to -1.630	Yes	***	0.0004	G	DAS+MAT 100
Test details	Mean 1	Mean 2	Mean Diff.	SE of diff.	n1	n2	q	DF
UC vs. DAS 50	10.33	11.6	-1.27	0.6317	3	3	2.011	14
UC vs. DAS 100	10.33	12.3	-1.97	0.6317	3	3	3.119	14
UC vs. MAT 50	10.33	12	-1.67	0.6317	3	3	2.644	14
UC vs. MAT 100	10.33	13.8	-3.47	0.6317	3	3	5.493	14
UC vs. DAS+MAT 50	10.33	13.3	-2.97	0.6317	3	3	4.702	14
UC vs. DAS+MAT 100	10.33	13.8	-3.47	0.6317	3	3	5.493	14

## Sheet: Apoptosis
Table Analyzed	Apoptosis
Data sets analyzed	A-G
ANOVA summary
F	1129
P value	<0.0001
P value summary	****
Significant diff. among means (P < 0.05)?	Yes
R squared	0.999
Brown-Forsythe test
F (DFn, DFd)	1.974e+028 (6, 7)
P value	<0.0001
P value summary	****
Are SDs significantly different (P < 0.05)?	Yes
Bartlett's test
Bartlett's statistic (corrected)
P value
P value summary
Are SDs significantly different (P < 0.05)?
ANOVA table	SS	DF	MS	F (DFn, DFd)	P value
Treatment (between columns)	5177	6	862.8	F (6, 7) = 1129	P<0.0001
Residual (within columns)	5.351	7	0.7645
Total	5182	13
Data summary
Number of treatments (columns)	7
Number of values (total)	14
Number of families	1
Number of comparisons per family	6
Alpha	0.05
Dunnett's multiple comparisons test	Mean Diff.	95.00% CI of diff.	Below threshold?	Summary	Adjusted P Value	A-?
UC vs. DAS 50	-18.99	-21.90 to -16.07	Yes	****	<0.0001	B	DAS 50
UC vs. DAS 100	-35.89	-38.80 to -32.98	Yes	****	<0.0001	C	DAS 100
UC vs. MAT 50	-33.7	-36.61 to -30.79	Yes	****	<0.0001	D	MAT 50
UC vs. MAT 100	-48.67	-51.58 to -45.75	Yes	****	<0.0001	E	MAT 100
UC vs. DAS+MAT 50	-35.24	-38.15 to -32.33	Yes	****	<0.0001	F	DAS+MAT 50
UC vs. DAS+MAT 100	-65.41	-68.32 to -62.50	Yes	****	<0.0001	G	DAS+MAT 100
Test details	Mean 1	Mean 2	Mean Diff.	SE of diff.	n1	n2	q	DF
UC vs. DAS 50	4.84	23.83	-18.99	0.8743	2	2	21.71	7
UC vs. DAS 100	4.84	40.73	-35.89	0.8743	2	2	41.05	7
UC vs. MAT 50	4.84	38.54	-33.7	0.8743	2	2	38.54	7
UC vs. MAT 100	4.84	53.51	-48.67	0.8743	2	2	55.66	7
UC vs. DAS+MAT 50	4.84	40.08	-35.24	0.8743	2	2	40.3	7
UC vs. DAS+MAT 100	4.84	70.25	-65.41	0.8743	2	2	74.81	7

[truncated: 1 more sheets: TNF-alpha]
